# Supplementary material for: Comparative and Meta-Analysis Evaluation of Non-Destructive Testing Methods for Strength Assessment of Cemented Paste Backfill: Implications for Sustainable Pavement and Concrete Materials
Source: Materials (Basel). 2025 Jun 18;18(12):2888. doi: 10.3390/ma18122888 (PMC12195205; doi:10.3390/ma18122888)
Supplement: Supplementary file 1 [file materials-18-02888-s001.zip]

Archive with 1 entries (1 files):
- materials-3668610-supplementary.pdf
